# Supplementary material for: PRC1 Catalytic Activity Is Central to Polycomb System Function
Source: Mol Cell. 2020 Feb 20;77(4):857–874.e9. doi: 10.1016/j.molcel.2019.12.001 (PMC7033600; doi:10.1016/j.molcel.2019.12.001)
Supplement: Table S1. A List of DNA Sequences for Target Constructs and CRISPR-Cas9 Guides Used to Generate Mouse Embryonic Stem Cell Lines Described in the Paper, Related to STAR Methods [file mmc2.xlsx]

## Sheet: Sheet1
Table S1. A list of DNA sequences for target constructs and CRISPR-Cas9 guides used to generate mouse embryonic stem cell lines described in the paper.
Related to Materials & Methods
Targeting constructs and gRNA to make Ring1b constitutive mutant alleles:
RING1BI53A targeting construct	tggattggacatgcagaggtgccaactagagcaactgaaaaacaggtgaaatagccgggattattagcactttttaaactagataggagaagtaggagagatgagtaaagtctgatttcatccaaaggcttaacctttaaccttagttacttagagctgaccttcatgtttgcttgaccattgttttaaagtaaaagttctctgtagaattagactttatgaggttcaaaggtgatttttaaatgatattttaaacttttaaaactttgatgctttcatggaattaaacaattttgagacagtctcatttcccagtgtgtcctcaaactctgttaaagcggaggacacccttgaaccttttgatcatcgagcctctgcctcccagatgcttacattaca…
RING1BI53A/D56K targeting construct	tggattggacatgcagaggtgccaactagagcaactgaaaaacaggtgaaatagccgggattattagcactttttaaactagataggagaagtaggagagatgagtaaagtctgatttcatccaaaggcttaacctttaaccttagttacttagagctgaccttcatgtttgcttgaccattgttttaaagtaaaagttctctgtagaattagactttatgaggttcaaaggtgatttttaaatgatattttaaacttttaaaactttgatgctttcatggaattaaacaattttgagacagtctcatttcccagtgtgtcctcaaactctgttaaagcggaggacacccttgaaccttttgatcatcgagcctctgcctcccagatgcttacattaca…
RING1B guide 1	attaatgtgcccaatttgtt
Targeting construct and gRNA to make Ring1a constitutive mutant alleles:
RING1AI50A/D53K targeting construct	acagaatgccagcaaaacgtgggaactgagtctctatgagctgcaccggaccccgcaggtgacagggatcttccagccccagcttaccccctcccaccagccctctccctccctgccacactactcttggcccgactctgtctttgaatcaccttttatcttctcaaagcactaaaacacctacctcatttgatccgatttaacccctcaaagtggccatggcagcgaggtacagcagatatcaccgttttaattgaagcacggtaaacagaacttaccgtcccggccctgtcccatctcaacagccacatgtcaatgtacacatatatatattcatcctgcgagcttaaatataattccctctccagttttctgactcacgtgcgctgggacgacatc…
RING1A guide 1	ttcagcatgtccaggcagat
Targeting construct and gRNAs to produce Ring1b conditional point mutant alleles:
RING1BCPM targeting construct	tgctgagactccagggaatggcaggcttgaggcttaaaacttttcatggtccattttcccttggattggacatgcagaggtgccaactagagcaactgaaaaacaggtgaaatagccgggattattagcactttttaaactagataggagaagtaggagagatgagtaaagtctgatttcatccaaaggcttaacctttaaccttagttacttagagctgaccttcatgtttgcttgaccattgttttaaagtaaaagttctctgtagaattagactttatgaggttcaaaggtgatttttaaatgatattttaaacttttaaaactttgatgctttcatggaattaaacaattttgagacagtctcatttcccagtgtgtcctcaaactctgttaaag…
RING1B guide 1	attaatgtgcccaatttgtt
RING1B guide 3	aacatggcgacttgggtgat
RING1B guide 4	gaactggagcccttcctaaa
Targeting construct and gRNA to insert ERT2-CRE into Rosa26 locus
Rosa26 ERT2-CRE targeting construct	ggctgttttggaggcaggaagcacttgctctcccaaagtcgctctgagttgttatcagtaagggagctgcagtggagtaggcggggagaaggccgcacccttctccggaggggggaggggagtgttgcaatacctttctgggagttctctgctgcctcctggcttctgaggaccgccctgggcctgggagaatcccttccccctcttccctcgtgatctgcaactccagtctttctaggtaaccgatatccctgcaggggtgacctgcacgtctagggcgcagtagtccagggtttccttgatgatgtcatacttatcctgtcccttttttttccacagctcgcggttgaggacaaactcttcgcggtctttccagtactcctgcaggtgactgactga…
Rosa26 guide 2	cgcccatcttctagaaagac
Targeting constructs and gRNAs to produce Ring1b conditional knock-out alleles:
RING1B upstream LoxP targeting construct	acacagtgtacttcttttctctccccagatcgaaggtggaagccaagtttctcctaatgataatcctatattggtgattatgacacaaagctgtttggaattttcctaatgcattcaacgtggatgattattttgttctgatcagtgaaatgaattcgaataacttcgtataatgtatgctatacgaagttatcgaagctttcgctagcgatgtggctatggattgccccaaagggcatctgtctgatacgattcacctcttaatatattagacattagattttctattttaaactttcccagtggtggattcagctggaacaaactaacaataggcagactgagaagagaaag
RING1B guide 6	gatcagtgaagctagcgatg
RING1B downstream LoxP targeting construct	atgaaagcatctaactttcaatattttaaatatatcatttaaaaatcacctttgaatctcaaaaagtctaattatacagagaagttttataaacacatagcctttgttaggtgtcagggaaacaatactgaataaacctaatgtggtcttctggatcccgataacttcgtataatgtatgctatacgaagttatcagagctctgagcctgcaaaatatttaagagaccaaacaactcaatattcataaaattacatgcatgagaacttgaatcaagggaaaacgtcctttgcagtattaagaaatgatggggcgagtgacactgttgtgagaaggtgggcgtgctgagactcca
RING1B guide 7	ttgcaggctaagaccacatt
gRNAs to constitutively delete Ring1a
RING1A guide 3	ctcagcggagccccgcttgg
RING1A guide 4	gcgaccgtgcagctgacgtt
Targeting construct and gRNA to Halotag Ring1b at N-terminus
RING1B-Halotag targeting construct	gtttttttggctccatgatttaggaacttcatatactctacaaatgaaatgttcgatgcattattcttttagatacataaagacttcaggcaatgccactgttgatcacttatccaagtatctggctgtgaggttagctttagaagaacttcgaagcaaaggagaatcaaaccagatgaacctggatacagccagtgagaagcagtacaccatttacatagccacagccagtggccagttcaccgtgagtatttgtcaatgcctgttgagctccttggctagtggtctgggtgggtctggtagggggggagccctgaggcccacgaagcaaagccgcagattaatgactccgtgatgccctttatctctcctgctgtgcacgggatcctgtggcctttt…
RING1B N-terminus guide	AGCTCATTTGTGCTCCTTGG
Targeting construct and gRNA to Halotag SUZ12 at C-terminus
Halotag-SUZ12 targeting construct	Gaagccacaacccaattccacagaatcccaaaacctcacatcacttaacaaaacaaaaccaagtctccttaatttctgagaaacggccgccacaaaataggtcgctccctttcgtaggcgagcccttcacgtccgacaacccagtggctgcgctaggggatttcggccatgggtggcttggggcacgtggcggccaggggatccgatctcctcctgcctcagtggagatgagactgagcacacagcacccccggggcaggtcacttcctgagaccacacagtctcgggatccgcggtggacctccgctcctttcaaaggccccttcgccttcagtttctcagtcacccgcctctctctccaggggacctctgcccccctgggggcggcgactgacgaag…
SUZ12 C-terminus guide	GTGCTTCTGAGGCGCCATCG
