# Supplementary material for: PRC1 Catalytic Activity Is Central to Polycomb System Function
Source: Mol Cell. 2020 Feb 20;77(4):857–874.e9. doi: 10.1016/j.molcel.2019.12.001 (PMC7033600; doi:10.1016/j.molcel.2019.12.001)
Supplement: Table S2. A List of All Next-Generation Sequencing Experiments Performed in This Study Detailing the Number of Uniquely Aligned Reads for Mouse and Spike-In Genomes, Related to STAR Methods [file mmc3.xlsx]

## Sheet: readcounts
Table S2. A list of all next-generation sequencing experiments performed in this study detailing the number of uniquely aligned reads for mouse and spike-in genomes.
Related to Material &Methods
For cRNA-seq and cChIP-seq, the total number of uniquely aligned reads after removal of PCR duplicates is shown. For Capture-C, mean and standard deviation for the number of filtered reads per bait is shown.
cRNA-seq
Sample Name	mm10	dm6
PRC1CKO_RNAseq_rep1_TAM	27994145	3947685
PRC1CKO_RNAseq_rep1_UNT	19792253	2823502
PRC1CKO_RNAseq_rep2_TAM	24340358	4576452
PRC1CKO_RNAseq_rep2_UNT	26577711	4074596
PRC1CKO_RNAseq_rep3_TAM	27745886	5780306
PRC1CKO_RNAseq_rep3_UNT	24366562	5041556
PRC1CPM_RNAseq_rep1_TAM	31249837	3898641
PRC1CPM_RNAseq_rep1_UNT	22381075	3631439
PRC1CPM_RNAseq_rep2_TAM	27272507	4186005
PRC1CPM_RNAseq_rep2_UNT	24179062	4268904
PRC1CPM_RNAseq_rep3_TAM	23652277	4038567
PRC1CPM_RNAseq_rep3_UNT	17448885	3968850
PRC1CKO_gDNAseq_rep1_TAM	7252905	306792
PRC1CKO_gDNAseq_rep1_UNT	6494965	317808
PRC1CKO_gDNAseq_rep2_TAM	5025694	254728
PRC1CKO_gDNAseq_rep2_UNT	4863824	182502
PRC1CKO_gDNAseq_rep3_TAM	5193288	315304
PRC1CKO_gDNAseq_rep3_UNT	5783211	297213
PRC1CPM_gDNAseq_rep1_TAM	4831178	216860
PRC1CPM_gDNAseq_rep1_UNT	4146514	227882
PRC1CPM_gDNAseq_rep2_TAM	5872032	226799
PRC1CPM_gDNAseq_rep2_UNT	4362972	209821
PRC1CPM_gDNAseq_rep3_TAM	4513884	238334
PRC1CPM_gDNAseq_rep3_UNT	4445697	285202
Native cChIP-seq
Sample Name	mm10	dm6
RING1B_WT_H2AK119ub_rep1	40643969	815220
RING1B_WT_H2AK119ub_rep2	66667116	1300198
RING1B_WT_NativeInput_rep1	16282208	612599
RING1B_WT_NativeInput_rep2	8142314	254283
RING1B_I53A.D56K_H2AK119ub_rep1	50297085	3585287
RING1B_I53A.D56K_H2AK119ub_rep2	78331547	7594553
RING1B_I53A.D56K_NativeInput_rep1	21914131	599882
RING1B_I53A.D56K_NativeInput_rep2	12138980	473690
RING1B_I53A_H2AK119ub_rep1	89037271	5669405
RING1B_I53A_H2AK119ub_rep2	38858963	3079567
RING1B_I53A_NativeInput_rep1	18131528	753009
RING1B_I53A_NativeInput_rep2	24693293	1182611
PRC1CPM_TAM_H2AK119ub_rep1	51288023	30529110
PRC1CPM_TAM_H2AK119ub_rep2	27539494	29785308
PRC1CPM_TAM_H2AK119ub_rep3	32113940	30880006
PRC1CPM_TAM_H3K27me3_rep1	60081288	6286209
PRC1CPM_TAM_H3K27me3_rep2	45367757	5350449
PRC1CPM_TAM_H3K27me3_rep3	61991887	5101673
PRC1CPM_TAM_NativeInput_rep1	20495219	688661
PRC1CPM_TAM_NativeInput_rep2	13818409	739438
PRC1CPM_TAM_NativeInput_rep3	17033531	817651
PRC1CPM_UNT_H2AK119ub_rep1	55030464	1492782
PRC1CPM_UNT_H2AK119ub_rep2	45967446	1739374
PRC1CPM_UNT_H2AK119ub_rep3	68407055	3661084
PRC1CPM_UNT_H3K27me3_rep1	59215502	5614592
PRC1CPM_UNT_H3K27me3_rep2	60350846	5274785
PRC1CPM_UNT_H3K27me3_rep3	40990476	3627574
PRC1CPM_UNT_NativeInput_rep1	14959311	453534
PRC1CPM_UNT_NativeInput_rep2	16067099	655929
PRC1CPM_UNT_NativeInput_rep3	15171306	765798
RING1AKORING1Bfl_H3K4me3_UNT_rep1	41194684	2010861
RING1AKORING1Bfl_H3K4me3_UNT_rep2	30731610	2510092
RING1AKORING1Bfl_Input_UNT_rep1	29256699	283572
RING1AKORING1Bfl_Input_UNT_rep2	47591859	686511
Cross-linked cChIP-seq
Sample Name	mm10	hg19
PRC1CKO_TAM_SUZ12_rep1	49484716	2314339
PRC1CKO_TAM_SUZ12_rep2	44636870	957533
PRC1CKO_TAM_SUZ12_rep3	39192909	897076
PRC1CKO_UNT_SUZ12_rep1	54285350	1736643
PRC1CKO_UNT_SUZ12_rep2	41225602	964156
PRC1CKO_UNT_SUZ12_rep3	49885094	1226827
PRC1CPM_TAM_PCGF1_rep1	48704317	1850418
PRC1CPM_TAM_PCGF1_rep2	60210778	2638044
PRC1CPM_TAM_PCGF1_rep3	38678813	1263291
PRC1CPM_TAM_PCGF2_rep1	46471286	1602166
PRC1CPM_TAM_PCGF2_rep2	44989679	2267724
PRC1CPM_TAM_PCGF2_rep3	40377282	1382022
PRC1CPM_TAM_PCGF6_Rep1	24335582	817079
PRC1CPM_TAM_PCGF6_Rep2	28673033	1245384
PRC1CPM_TAM_PCGF6_rep3	44255968	1273859
PRC1CPM_UNT_PCGF1_rep1	39646708	1628869
PRC1CPM_UNT_PCGF1_rep2	38137455	1638155
PRC1CPM_UNT_PCGF1_rep3	47765675	1751685
PRC1CPM_UNT_PCGF2_rep1	34433925	1277380
PRC1CPM_UNT_PCGF2_rep2	44396031	2039005
PRC1CPM_UNT_PCGF2_rep3	43898490	1490756
PRC1CPM_UNT_PCGF6_Rep1	26035395	853184
PRC1CPM_UNT_PCGF6_Rep2	26362518	956566
PRC1CPM_UNT_PCGF6_rep3	37870823	1155735
PRC1CPM_TAM_pcgf.XInput_rep1	9054830	302542
PRC1CPM_TAM_pcgf.XInput_rep2	10102605	442865
PRC1CPM_TAM_pcgf.XInput_rep3	10976858	320843
PRC1CPM_UNT_pcgf.XInput_rep1	10440078	383046
PRC1CPM_UNT_pcgf.XInput_rep2	11946436	473294
PRC1CPM_UNT_pcgf.XInput_rep3	9952918	330841
PRC1CPM_TAM_JARID2_Rep1	38867758	2626865
PRC1CPM_TAM_JARID2_Rep2	38716994	2746809
PRC1CPM_TAM_JARID2_Rep3	50629720	2696020
PRC1CPM_UNT_JARID2_Rep1	36321435	2271614
PRC1CPM_UNT_JARID2_Rep2	39060239	3140064
PRC1CPM_UNT_JARID2_Rep3	47429021	4008115
PRC1CPM_TAM_PCL2_Rep1	37000387	1690766
PRC1CPM_TAM_PCL2_Rep2	55070721	2908364
PRC1CPM_TAM_PCL2_Rep3	55231593	2573521
PRC1CPM_UNT_PCL2_Rep1	29747379	1581034
PRC1CPM_UNT_PCL2_Rep2	43858563	2865852
PRC1CPM_UNT_PCL2_Rep3	44336046	2590613
PRC1CPM_TAM_RING1B_rep1	70360904	4397634
PRC1CPM_TAM_RING1B_rep2	73648013	5636455
PRC1CPM_TAM_RING1B_rep3	76985120	4541394
PRC1CPM_UNT_RING1B_rep1	67402174	3944999
PRC1CPM_UNT_RING1B_rep2	47827379	4848700
PRC1CPM_UNT_RING1B_rep3	55658635	3450300
PRC1CPM_TAM_jarid2.pcl2.ring1b.XInput_rep1	16275811	718985
PRC1CPM_TAM_jarid2.pcl2.ring1b.XInput_rep2	19839299	911794
PRC1CPM_TAM_jarid2.pcl2.ring1b.XInput_rep3	16602255	611755
PRC1CPM_UNT_jarid2.pcl2.ring1b.XInput_rep1	15659867	689227
PRC1CPM_UNT_jarid2.pcl2.ring1b.XInput_rep2	12308757	726614
PRC1CPM_UNT_jarid2.pcl2.ring1b.XInput_rep3	14744702	683626
PRC1CPM_TAM_SUZ12_rep1	56114559	1593637
PRC1CPM_TAM_SUZ12_rep2	50255050	1698523
PRC1CPM_TAM_SUZ12_rep3	54112606	1354270
PRC1CPM_UNT_SUZ12_rep1	45730453	1321926
PRC1CPM_UNT_SUZ12_rep2	46630628	1277007
PRC1CPM_UNT_SUZ12_rep3	47748526	996217
PRC1CPM_TAM_suz12.XInput_rep1	8049682	398692
PRC1CPM_TAM_suz12.XInput_rep2	7721781	538746
PRC1CPM_TAM_suz12.XInput_rep3	8048976	420345
PRC1CPM_UNT_suz12.XInput_rep1	9076464	503944
PRC1CPM_UNT_suz12.XInput_rep2	6906268	466990
PRC1CPM_UNT_suz12.XInput_rep3	7551724	328854
PRC1CPM_TAM_AEBP2_rep1	39309626	1450024
PRC1CPM_TAM_AEBP2_rep2	63011853	2515998
PRC1CPM_TAM_AEBP2_rep3	54556382	1608404
PRC1CPM_UNT_AEBP2_rep1	42628700	1642613
PRC1CPM_UNT_AEBP2_rep2	33214955	1802599
PRC1CPM_UNT_AEBP2_rep3	65255945	2703370
PRC1CPM_TAM_EPOP_rep1	47913270	1051123
PRC1CPM_TAM_EPOP_rep2	60229838	1463033
PRC1CPM_TAM_EPOP_rep3	52715621	888653
PRC1CPM_UNT_EPOP_rep1	54833893	1355065
PRC1CPM_UNT_EPOP_rep2	61960362	1599468
PRC1CPM_UNT_EPOP_rep3	50877601	1192409
PRC1CPM_TAM_aebp2.epop.XInput_rep1	10492757	395952
PRC1CPM_TAM_aebp2.epop.XInput_rep2	12833370	558518
PRC1CPM_TAM_aebp2.epop.XInput_rep3	12868066	381205
PRC1CPM_UNT_aebp2.epop.XInput_rep1	11701757	514178
PRC1CPM_UNT_aebp2.epop.XInput_rep2	13538503	667783
PRC1CPM_UNT_aebp2.epop.XInput_rep3	12061970	400369
Capture-C
Sample Name	mean	sd
PRC1CPM_UNT_CaptureC_rep1	55682.7	19805.9
PRC1CPM_TAM_CaptureC_rep1	45952.6	15251.7
PRC1CPM_UNT_CaptureC_rep2	55337	19220.1
PRC1CPM_TAM_CaptureC_rep2	53746	20616.5
PRC1CPM_UNT_CaptureC_rep3	51624.3	17010
PRC1CPM_TAM_CaptureC_rep3	35872.3	13716.5
Tir1_AUX_CaptureC_rep1	44531.2	18608.3
PRC1deg_AUX_CaptureC_rep1	51934.1	23897.3
Tir1_AUX_CaptureC_rep2	35312	15568.9
PRC1deg_AUX_CaptureC_rep2	35899.9	17472.9
Tir1_AUX_CaptureC_rep3	40633.7	18785.4
PRC1deg_AUX_CaptureC_rep3	37832.9	16694.9
