# Supplementary material for: PRC1 Catalytic Activity Is Central to Polycomb System Function
Source: Mol Cell. 2020 Feb 20;77(4):857–874.e9. doi: 10.1016/j.molcel.2019.12.001 (PMC7033600; doi:10.1016/j.molcel.2019.12.001)
Supplement: Table S3. Summary of Pairwise Correlations between Individual Biological Replicates for All Next-Generation Sequencing Experiments Performed in This Study, Related to STAR Methods [file mmc4.xlsx]

## Sheet: cRNAseq_cChIPseq_downsampled_pa
Table S3. Summary of pairwise correlations between individual biological replicates for all next-generation sequencing experiments performed in this study.
Related to Material & Methods
Pearson coefficients of correlation between the individual biological replicates are shown. For cRNA-seq and cChIP-seq, spike-in normalised read coverage for individual biological replicates was compared across bodies of non-redundant mm10 refGene genes and RING1B-bound sites respectively. For Capture-C, read coverage for individual biological replicates was compared across CHiCAGO-identified int…
cRNA-seq
PRC1CKO
	rep1_TAM	rep2_TAM	rep3_TAM				rep1_UNT	rep2_UNT	rep3_UNT
rep1_TAM	1	0.9894	0.9921			rep1_UNT	1	0.9819	0.99
rep2_TAM	0.9894	1	0.9919			rep2_UNT	0.9819	1	0.9844
rep3_TAM	0.9921	0.9919	1			rep3_UNT	0.99	0.9844	1
PRC1CPM
	rep1_TAM	rep2_TAM	rep3_TAM				rep1_UNT	rep2_UNT	rep3_UNT
rep1_TAM	1	0.9884	0.9889			rep1_UNT	1	0.9772	0.9922
rep2_TAM	0.9884	1	0.9788			rep2_UNT	0.9772	1	0.9684
rep3_TAM	0.9889	0.9788	1			rep3_UNT	0.9922	0.9684	1
cChIP-seq
H2AK119ub1 cChIP-seq in constitutive RING1B mutant cell lines
	WT_rep1	WT_rep2			I53A_rep1	I53A_rep2			I53A.D56K_rep1	I53A.D56K_rep2
WT_rep1	1	0.9967		I53A_rep1	1	0.9897		I53A.D56K_rep1	1	0.986
WT_rep2	0.9967	1		I53A_rep2	0.9897	1		I53A.D56K_rep2	0.986	1
H2AK119ub1 cChIP-seq in PRC1CPM cells
	rep1_TAM	rep2_TAM	rep3_TAM			rep1_UNT	rep2_UNT	rep3_UNT
rep1_TAM	1	0.9345	0.9262		rep1_UNT	1	0.9963	0.9964
rep2_TAM	0.9345	1	0.9308		rep2_UNT	0.9963	1	0.995
rep3_TAM	0.9262	0.9308	1		rep3_UNT	0.9964	0.995	1
H3K27me3 cChIP-seq in PRC1CPM cells
	rep1_TAM	rep2_TAM	rep3_TAM			rep1_UNT	rep2_UNT	rep3_UNT
rep1_TAM	1	0.9933	0.9898		rep1_UNT	1	0.997	0.9911
rep2_TAM	0.9933	1	0.9922		rep2_UNT	0.997	1	0.9921
rep3_TAM	0.9898	0.9922	1		rep3_UNT	0.9911	0.9921	1
PCGF1 cChIP-seq in PRC1CPM cells
	rep1_TAM	rep2_TAM	rep3_TAM			rep1_UNT	rep2_UNT	rep3_UNT
rep1_TAM	1	0.9884	0.9924		rep1_UNT	1	0.9948	0.9947
rep2_TAM	0.9884	1	0.9895		rep2_UNT	0.9948	1	0.9934
rep3_TAM	0.9924	0.9895	1		rep3_UNT	0.9947	0.9934	1
PCGF2 cChIP-seq in PRC1CPM cells
	rep1_TAM	rep2_TAM	rep3_TAM			rep1_UNT	rep2_UNT	rep3_UNT
rep1_TAM	1	0.9978	0.9946		rep1_UNT	1	0.9991	0.9989
rep2_TAM	0.9978	1	0.9944		rep2_UNT	0.9991	1	0.999
rep3_TAM	0.9946	0.9944	1		rep3_UNT	0.9989	0.999	1
PCGF6 cChIP-seq in PRC1CPM cells
	rep1_TAM	rep2_TAM	rep3_TAM			rep1_UNT	rep2_UNT	rep3_UNT
rep1_TAM	1	0.9849	0.9826		rep1_UNT	1	0.9898	0.987
rep2_TAM	0.9849	1	0.9825		rep2_UNT	0.9898	1	0.9878
rep3_TAM	0.9826	0.9825	1		rep3_UNT	0.987	0.9878	1
JARID2 cChIP-seq in PRC1CPM cells
	rep1_TAM	rep2_TAM	rep3_TAM			rep1_UNT	rep2_UNT	rep3_UNT
rep1_TAM	1	0.9918	0.9912		rep1_UNT	1	0.9982	0.9968
rep2_TAM	0.9918	1	0.9931		rep2_UNT	0.9982	1	0.9969
rep3_TAM	0.9912	0.9931	1		rep3_UNT	0.9968	0.9969	1
PCL2 cChIP-seq in PRC1CPM cells
	rep1_TAM	rep2_TAM	rep3_TAM			rep1_UNT	rep2_UNT	rep3_UNT
rep1_TAM	1	0.9862	0.9883		rep1_UNT	1	0.9914	0.9923
rep2_TAM	0.9862	1	0.9845		rep2_UNT	0.9914	1	0.9872
rep3_TAM	0.9883	0.9845	1		rep3_UNT	0.9923	0.9872	1
AEBP2 cChIP-seq in PRC1CPM cells
	rep1_TAM	rep2_TAM	rep3_TAM			rep1_UNT	rep2_UNT	rep3_UNT
rep1_TAM	1	0.9857	0.9771		rep1_UNT	1	0.9918	0.9963
rep2_TAM	0.9857	1	0.9814		rep2_UNT	0.9918	1	0.9954
rep3_TAM	0.9771	0.9814	1		rep3_UNT	0.9963	0.9954	1
EPOP cChIP-seq in PRC1CPM cells
	rep1_TAM	rep2_TAM	rep3_TAM			rep1_UNT	rep2_UNT	rep3_UNT
rep1_TAM	1	0.9959	0.912		rep1_UNT	1	0.9982	0.9966
rep2_TAM	0.9959	1	0.9137		rep2_UNT	0.9982	1	0.9972
rep3_TAM	0.912	0.9137	1		rep3_UNT	0.9966	0.9972	1
RING1B cChIP-seq in PRC1CPM cells
	rep1_TAM	rep2_TAM	rep3_TAM			rep1_UNT	rep2_UNT	rep3_UNT
rep1_TAM	1	0.9878	0.9846		rep1_UNT	1	0.9977	0.9977
rep2_TAM	0.9878	1	0.9963		rep2_UNT	0.9977	1	0.9979
rep3_TAM	0.9846	0.9963	1		rep3_UNT	0.9977	0.9979	1
SUZ12 cChIP-seq in PRC1CPM cells
	rep1_TAM	rep2_TAM	rep3_TAM			rep1_UNT	rep2_UNT	rep3_UNT
rep1_TAM	1	0.9949	0.9964		rep1_UNT	1	0.9975	0.9966
rep2_TAM	0.9949	1	0.9959		rep2_UNT	0.9975	1	0.9981
rep3_TAM	0.9964	0.9959	1		rep3_UNT	0.9966	0.9981	1
SUZ12 cChIP-seq in PRC1CKO cells
	rep1_TAM	rep2_TAM	rep3_TAM			rep1_UNT	rep2_UNT	rep3_UNT
rep1_TAM	1	0.995	0.9921		rep1_UNT	1	0.9976	0.9962
rep2_TAM	0.995	1	0.9958		rep2_UNT	0.9976	1	0.9982
rep3_TAM	0.9921	0.9958	1		rep3_UNT	0.9962	0.9982	1
H3K4me3 cChIP-seq in RING1AKORING1Bfl cells
	rep1_UNT	rep2_UNT
rep1_UNT	1	0.9818
rep2_UNT	0.9818	1
Capture-C
Capture-C in PRC1CPM cells
	rep1_TAM	rep2_TAM	rep3_TAM			rep1_UNT	rep2_UNT	rep3_UNT
rep1_TAM	1	0.89	0.9		rep1_UNT	1	0.95	0.95
rep2_TAM	0.89	1	0.9		rep2_UNT	0.95	1	0.95
rep3_TAM	0.9	0.9	1		rep3_UNT	0.95	0.95	1
Capture-C in RING1Bdeg and Control cells
	rep1_RING1Bdeg	rep2_RING1Bdeg	rep3_RING1Bdeg			rep1_Control	rep2_Control	rep3_Control
rep1_RING1Bdeg	1	0.93	0.93		rep1_Control	1	0.97	0.97
rep2_RING1Bdeg	0.93	1	0.9		rep2_Control	0.97	1	0.97
rep3_RING1Bdeg	0.93	0.9	1		rep3_Control	0.97	0.97	1
